# Supplementary material for: Structural Changes in the Carbon Sphere of a Dirhodium Complex Induced by Redox or Deprotonation Reactions
Source: Adv Sci (Weinh). 2024 Mar 23;11(22):2400072. doi: 10.1002/advs.202400072 (PMC11165463; doi:10.1002/advs.202400072)
Supplement: Supplementary file 2 — Supporting Information [file ADVS-11-2400072-s001.zip]

Archive with 10 entries (10 files):
- [1]_cyTropP_2313840_cifreport.pdf
- [2]_Rh2Cl2_2313435_cifreport.pdf
- [3]_Rh2OTf2_2313858_cifreport.pdf
- [4](OTf)2_Rh2bipy2_2313437_cifreport.pdf
- [4]OTf_Rh2_radical_2313436_cifreport.pdf
- [5]_RhCl_2313428_cifreport.pdf
- [6]2_Rh-Rh_2313427_cifreport.pdf
- [6]OTf_RhbipyOTf_2313426_cifreport.pdf
- [7]_Rh2(0)_2313511_cifreport.pdf
- [8]OTf_Rh2-H_2313512_cifreport.pdf
